# Supplementary material for: Triterpene Derivatives as Potential Inhibitors of the RBD Spike Protein from SARS-CoV-2: An In Silico Approach
Source: Molecules. 2023 Mar 2;28(5):2333. doi: 10.3390/molecules28052333 (PMC10005606; doi:10.3390/molecules28052333)
Supplement: Supplementary file 1 [file molecules-28-02333-s001.zip]

Archive with 1 entries (1 files):
- molecules-2219958-supplementary.pdf
